# Supplementary material for: An Effective Label-Free Electrochemical Aptasensor Based on Gold Nanoparticles for Gluten Detection
Source: Nanomaterials (Basel). 2022 Mar 17;12(6):987. doi: 10.3390/nano12060987 (PMC8953296; doi:10.3390/nano12060987)
Supplement: Supplementary file 1 [file nanomaterials-12-00987-s001.zip]

Archive with 1 entries (1 files):
- nanomaterials-1614647-supplementary.pdf
